# Supplementary material for: Clinical Characteristics and Prognosis of Metaplastic Breast Cancer Compared with Invasive Ductal Carcinoma: A Propensity-Matched Analysis
Source: Cancers (Basel). 2023 Mar 2;15(5):1556. doi: 10.3390/cancers15051556 (PMC10000576; doi:10.3390/cancers15051556)
Supplement: Supplementary file 1 [file cancers-15-01556-s001.zip]

Archive with 2 entries (2 files):
- cancers-2169902-supplementary table S1.pptx
- cancers-2169902-supplementary table S2.pdf
